# Supplementary material for: Motivational Interviewing and Childhood Caries: A Randomised Controlled Trial
Source: Int J Environ Res Public Health. 2023 Feb 27;20(5):4239. doi: 10.3390/ijerph20054239 (PMC10001603; doi:10.3390/ijerph20054239)
Supplement: Supplementary file 1 [file ijerph-20-04239-s001.zip]

Archive with 1 entries (1 files):
- ijerph-2247606-supplementary.pdf
